# Supplementary material for: CRISPR-Cas9 base editing of pathogenic CaMKIIδ improves cardiac function in a humanized mouse model
Source: J Clin Invest. 2024 Jan 2;134(1):e175164. doi: 10.1172/JCI175164 (PMC10760954; doi:10.1172/JCI175164)
Supplement: Supporting data values [file jci-134-175164-s065.xlsx]

## Sheet: 1D
ontarget (sgRNA1)			off-target 1			off-target 2			off-target 3			off-target 4			off-target 5			off-target 6			off-target 7			off-target 8
65	62	67	0.001529	0.000889	0.001066	0.0012	0.000503	0.000851	0.00274	0.000564	0.00212	0.004052	0.005122	0.004535	0.00448	0.00925	0.00826	0.92786	0.797485	0.738448	0.0044	0.00136	0.001	0.006912	0.00153	0.002609
0	0	0	0.000997	0.008125	0.00226	0.008473	0.00784	0.003397	0.001035	0.014049	0.00127	0.005883	0.001769	0.00155	0.00304	0.014268	0.0022	0.066174	0.042647	0.159151	0.001734	0.005667	0.004652	0.003054	0.00514	0.0007
0	0	0	0.00739	0.00211	0.0014	0.004847	0.005121	0.004097	0.000139	0.00492	0.0026	0.001561	0.017942	0.00379	0.00556	0.00423	0.00189	0.625375	1.73577	0.018519	0.00399	0.00014	0.002406	0.007866	0.039139	0.00248
2	3	3	0.001619	0.003967	0.001302	0.022557	0.00418	0.001222	0.00319	0.004613	0.00636	0.001717	0.027456	0.00983	0.00072	0.00457	0.003151	0.129219	0.042795	0.112699	0.00482	0.00245	0.00257	0.00038	0.000635	0.007084
0	0	0	0.001974	0.00233	0.004083	0.001816	0.006774	7.1e-05	0.00316	0.004414	0.00107	0.0064	0.027396	0.010432	0.00264	0.00107	0.004138				0.000108	0.0013	0.006137	0.004506	0.002544	0.004109
			0.009365	0.010706	0.004378							0.029948	0.00732	0.01439							0.001087	0.00353	0.00111
			0.00097	0.00524	0.011128							0.006674	0.00472	0.005563							0.01459	0.00936	0.00848
			0.012683	0.000415	8.3e-05																0.00267	0.00235	0.006608
			0.000919	0.002076	0.005144

## Sheet: 1F
on-target (sgRNA2)			off-target 1			off-target 2			off-target 3			off-target 4			off-target 5			off-target 6			off-target 7			off-target 8
81	79	81	0.00204603	0.0104649	0.00307531	0.00873313	0.00555133	0.000233654	3.53319e-05	0.00631973	0.00559745	0.00206946	0.000629575	0.00562349	0.00394239	0.0072554	0.00457938	0.00927633	0.00311662	0.00962584	0.00403656	0.027551	0.000620946	0.0111422	0.00477404	0.000618168
77	76	77	0.00114	0.00312	0.01113	0.004734	0.00071	0.00224	0.007032	0.004885	0.00558	0.004847	0.007877	0.000714	0.00136	0.002451	0.00131	0.000368	0.003266	0.000481	0.001206	0.005387	0.002845	0.005496	0.001489	0.008379
77	75	77	0.004836	0.00556	0.00184	0.018822	0.002303	0.0029	0.00303	0.000422	0.005817	0.00031	0.001225	0.00703	0.001454	0.001773	0.00212	0.000236	0.000457	0.00076	0.002556	0.01345	0.01876	10.0124	6.9222	10.5913
16	17	16	0.00028	0.004001	0.00239	0.001679	0.000695	0.000537	0.00145	0.00656	0.001065	0.01317	0.01058	0.01277	0.004013	0.002451	0.010182	0.00472	0.004806	0.002502	0.00239	0.00078	0.001972	0.0012	0.00289	0.00183
0	0	0	0.005459	0.000237	0.000993	0.00031	0.004942	0.00868	0.0045	0.00269	0.00766	0.008148	0.005781	0.006802	0.00794	0.00826	0.005	0.00186	0.005183	0.00343	0.005141	0.006149	0.00709	0.002624	0.00111	0.004055
10	8	6	0.009491	0.007965	0.005703	0.001567	0.001271	0.001749	0.00143	0.00416	0.00284	0.006209	0.00218	0.00158	0.00439	0.013704	0.00902	0.008381	0.005879	0.007439	0.001034	0.001237	0.0013	0.00125	0.0014	0.007002
3	3	3	0.002087	0.002673	0.000456	0.00262	0.00548	0.002785	0.00727	0.00369	0.00658	0.001103	0.00745	0.005901	0.00044	0.003934	0.003863	0.004245	0.007409	0.015458	0.004632	0.000909	0.000671	0.00123	0.031103	0.000586
			4.61e-07	0.00235	0.002759	0.00988	0.00248	0.00687	0.007532	0.003861	0.003145	0.009433	0.020369	0.014828	0.00713	0.024507	0.00473	0.001395	0.003311	6.63e-05	0.00239	0.003754	0.00075	0.00739	0.01026	0.00451
			0.000101	0.006947	0.00419	0.005091	0.00195	0.00105	0.00278	0.00029	0.00056	0.009422	0.004566	0.015429	0.00277	0.00442	0.002616	0.000221	0.00282	0.00436	0.00607	0.00264	0.00015
			0.00203	0.001019	0.00022	0.00075	0.00554	0.01032	0.00032	0.003197	0.006612				0.001497	0.00129	0.000837	0.038422	0.00371	0.003463

## Sheet: 2F
Sham	IR+Control Virus	IR+sgRNA1	IR+sgRNA2
61.5	34	45.9	61.9
60.3	27.6	37.6	33.9
55.5	34.7	35.6	52.2
69.4	43.1	55.6	48.6
59.6	47.8	55.2	45.5
62.6	46	38.3	49.5
61.3	50.9	58.2	61.6
63.9	38.4	51.1	59.5

## Sheet: 2G
Sham	IR+Control Virus	IR+sgRNA1	IR+sgRNA2
2.221	4.06	2.719	2.72
2.338	3.311	3.121	3.062
3.033	3.409	3.238	2.68
2.945	2.612	2.817	3.028
2.759	2.622	2.817	2.837
2.485	3.155	2.935	2.905
2.25	3.126	2.808	2.495
2.465	4.207	2.759	2.471

## Sheet: 2H
Sham	IR+Control Virus	IR+sgRNA1	IR+sgRNA2
16.6	72.5	27.5	27.5
18.9	44.5	38.5	36.8
35.9	47.7	42.2	26.5
33.4	24.9	30	35.8
28.5	25.1	30	30.5
22	39.6	33.2	32.4
17.1	38.7	29.7	22.2
21.6	78.9	28.5	21.7

## Sheet: 3B
Sham	IR+Control Virus	IR+sgRNA1	IR+sgRNA2
28.4	17.9	20.4	25.4
26.9	16.3	18.5	27.6
27.2	19.5	17.6	26.2
27	18.4	24	26.5
28.8	17	25.6	25.9
30.8	17.5	19.2	25.1
28.1	19.5	20.4	25.5
27	17.9	23.2	24.6

## Sheet: 3C
Sham	IR+Control Virus	IR+sgRNA1	IR+sgRNA2
521.2	106.3	187.6	382.9
452.1	57.8	122.9	485.5
466	157	95.5	421.3
457.8	121.3	322.6	431.9
546.7	77	391.9	407.3
646.7	93	146.5	370.3
506.2	155.5	185.3	391.8
454.3	105.5	292.3	352.3

## Sheet: 3D
Fractional shortening (x-axis)	Maximal velocity (y-axis)
All	Sham	IR+Control Virus	IR+sgRNA1	IR+sgRNA2
61.5	28.4
60.3	26.9
55.5	27.2
69.4	27
59.6	28.8
62.6	30.8
61.3	28.1
63.9	27
34		17.9
27.6		16.3
34.7		19.5
43.1		18.4
47.8		17
46		17.5
50.9		19.5
38.4		17.9
45.9			20.4
37.6			18.5
35.6			17.6
55.6			24
55.2			25.6
38.3			19.2
58.2			20.4
51.1			23.2
61.9				25.4
33.9				27.6
52.2				26.2
48.6				26.5
45.5				25.9
49.5				25.1
61.6				25.5
59.5				24.6

## Sheet: 3E
Fractional shortening (x-axis)	Total distance (y-axis)
All	Sham	IR+Control Virus	IR+sgRNA1	IR+sgRNA2
61.5	521.2
60.3	452.1
55.5	466
69.4	457.8
59.6	546.7
62.6	646.7
61.3	506.2
63.9	454.3
34		106.3
27.6		57.8
34.7		157
43.1		121.3
47.8		77
46		93
50.9		155.5
38.4		105.5
45.9			187.6
37.6			122.9
35.6			95.5
55.6			322.6
55.2			391.9
38.3			146.5
58.2			185.3
51.1			292.3
61.9				382.9
33.9				485.5
52.2				421.3
48.6				431.9
45.5				407.3
49.5				370.3
61.6				391.8
59.5				352.3

## Sheet: 4A
Sham	IR+Control Virus	IR+sgRNA1	IR+sgRNA2
26.1	24.3	21.8	28
27.6	23.1	22.1	26
26.2	22.9	21.8	25.1
31.9	22	25.8	31.1
29.6	21.3	25.6	26.8
28.1	24	24.1	25.1
28.5	22.5	22.8	25.6
26.1	22.3	23.4	26

[truncated: 20 more sheets: 4B, 4C, 4D, 4F, 5A, 5B, 5D, 5E, 5F, 5G, S2A, S2B, S2E, S2F, S3B, S3C, S3D, S4B, S4C, S4D]
